# Supplementary material for: Seoul orthohantavirus evades innate immune activation by reservoir endothelial cells
Source: PLoS Pathog. 2024 Nov 25;20(11):e1012728. doi: 10.1371/journal.ppat.1012728 (PMC11627401; doi:10.1371/journal.ppat.1012728)
Supplement: S1 Fig — An expanded panel of cytokine detection results from Fig 2B. (XLSX) [file ppat.1012728.s001.xlsx]

## Sheet: Results
										10-Feb-23
										Dr Alison Kell #46125
										Human Cytokine 48-Plex Discovery Assay
										Sample Type:
										Tissue Cell Culture
										Standard Curve Matrix:
										Assay Buffer
										For Research Purposes Only
	LEGEND
	ENTRY	DEFINITION		DESCRIPTION
	FI	Fluorescent Intensity		Fluorescent Intensity is the median FI value of the bead population for a specific analyte.
	Obs Conc	Observed Concentration		The corresponding concentration of the FI calculated with the standard curve.
	Exp Conc	Expected Concentration		The assay's designated concentration values.
	OOR	Out of Range (cubic spline curve)		Check the FI value to determine if the result is above or below the curve. See OOR > and OOR < below.
	OOR >	Out of Range Above the 4 or 5		For data analysis purposes, OOR > can either be designated at the highest standard curve
		Parameter Logistic Standard Curve		value or as the highest extrapolated value obtained for the particular analyte.
	OOR <	Out of Range Below the 4 or 5		For data analysis purposes, OOR < can either be designated as 0 pg/mL or as the lowest
		Parameter Logistic Standard Curve		value obtained for the particular analyte.
	Orange Data	Extrapolated Value		Extrapolated data means the sample's signals were outside of the curve, yet the
				mathematical formula of the curve allowed for a calculation of the FI value.
	Blank Cell or ---	Value Not Available		Standard curve point eliminated as insignificant or
				sample interfered with the analyte's beads rendering the beads unreadable.
		Low Bead Count Or No Beads		Sample interfered with the analyte's beads resulting in low (or no) bead count - data may be less accurate.
	Blue Data	Partially Filtered		Sample did not pass through 0.22µm filter, filter was pierced to allow remaining sample volume through.
		Possible Sample Saturation		Saturation may be occurring due to high analyte concentrations. Retesting with a dilution factor may be
				necessary to distinguish sample trends
		Low Sample Volume		Insufficient sample volume, sample was run with less volume than necessary.
	Notes:
	1. Due to assay limitations, high %CV’s are common for low signal results (i.e. Low FI values) for replicate samples.
	2. If your results are very high (i.e. FI values are close to the high standard values), saturation may be occurring due to high analyte concentrations. Retesting with a dilution factor may be necessary to distinguish sample trends. For cost-effective retesting, It may be possible to retest using a smaller panel or custom-plex kit.
	3. The typical regression applied against standard curve FI to calculate observed concentration is cubic spline.
	4. For samples which exhibit an FI below the lowest standard point for a particluar analyte a point-to-point semi-log regression may be applied if detectable trends between samples are observed: even though FI is below the first standard point this is not below the assays lowest point of detection for the analyte.
	5. If your samples have a dilution factor, the observed concentration results are multiplied by the dilution factor. Low signal results (i.e. Low FI values) from a diluted sample may generate an inflated observed concentration due to this multiplication.
	6. It is not recommended to directly analyze and compare individual analyte results from samples that have different dilutions for the same analyte. Different dilutions cause an uncontrolled variable such as sample matrix changes and changes with the range of signals and how it compares to a non-linear standard curve.
	RESULTS
					Units: pg/mL			Units: pg/mL			Units: pg/mL			Units: pg/mL			Units: pg/mL			Units: pg/mL			Units: pg/mL			Units: pg/mL			Units: pg/mL			Units: pg/mL			Units: pg/mL			Units: pg/mL			Units: pg/mL			Units: pg/mL			Units: pg/mL
					sCD40L			EGF			Eotaxin			FGF-2			FLT-3L			Fractalkine			G-CSF			GM-CSF			GROα			IFN-α2			IFNγ			IL-1α			IL-1β			IL-1RA			IL-2
	Description	Replication	Dilution Factor	FI	Obs Conc.	Exp Conc.	FI	Obs Conc.	Exp Conc.	FI	Obs Conc.	Exp Conc.	FI	Obs Conc.	Exp Conc.	FI	Obs Conc.	Exp Conc.	FI	Obs Conc.	Exp Conc.	FI	Obs Conc.	Exp Conc.	FI	Obs Conc.	Exp Conc.	FI	Obs Conc.	Exp Conc.	FI	Obs Conc.	Exp Conc.	FI	Obs Conc.	Exp Conc.	FI	Obs Conc.	Exp Conc.	FI	Obs Conc.	Exp Conc.	FI	Obs Conc.	Exp Conc.	FI	Obs Conc.	Exp Conc.	FI
	Standard 1		1	15	0.68	2.56	39	0.63	0.64	11	0.73	0.64	15.5	2.82	5.12	15	0.2	0.19	15	6.22	6.4	25.5	0.65	0.96	---		0.51	15	0.25	0.26	15	1.58	1.6	32	0.26	0.26	115	0.98	0.96	16	0.12	0.32	---		0.32	36.5	0.14	0.13	547
	Standard 2		1	23	14.65	12.8	56.3	3.21	3.2	23.8	2.91	3.2	22.5	26.79	25.6	45	0.9	0.96	33.5	32.53	32	54.5	5.9	4.8	307.5	2.19	2.56	34.5	1.35	1.28	35	8.06	8	62	1.25	1.28	174	4.79	4.8	26	2.03	1.6	53.5	1.58	1.6	54.5	0.61	0.64	648
	Standard 3		1	67	70.07	64	274	16.01	16	176	17.85	16	119	127.31	128	284.5	5.07	4.8	203.5	157.41	160	170.8	23.47	24	929	24.31	12.8	114.3	6.18	6.4	149	40.23	40	215	6.5	6.4	473	23.71	24	60.5	8.43	8	234.8	8.57	8	141.5	3.26	3.2	969.3
	Standard 4		1	309	302.76	320	2301.5	79.84	80	1117	75.65	80	1233.5	636.92	640	1563	24.44	24	1724.3	815.96	800	869	113.21	120	1354.5	53.84	64	507.5	32.07	32	789	197.81	200	921	32.39	32	1975.5	122.29	120	217	36.84	40	864.8	36.92	40	508.5	16.14	16	1743
	Standard 5		1	2090.8	1582.6	1600	10668.5	403.07	400	8191.5	415.68	400	6164.3	3298.64	3200	6278	113.21	120	8756.8	3904.27	4000	5264	640.6	600	2908	264.9	320	2197.8	163.67	160	4453	1003.45	1000	3644.5	152.2	160	7389.8	590.04	600	1142.8	205.67	200	3898.3	211.86	200	2037.3	78.47	80	4735.8
	Standard 6		1	14337.5	8118.59	8000	20304	1928.68	2000	20719.8	1847.35	2000	10653	14815.9	16000	16224	613.33	600	20554	21104.7	20000	16409	2849.16	3000	7414	1834.58	1600	7061.5	774.45	800	18121	5022.65	5000	12405.5	906.93	800	17706.5	3029.36	3000	4943.8	1017.64	1000	11535.5	981.01	1000	8239	405.66	400	9766
	Standard 7		1	25884	15433.4	40000	24881	11651.6	10000	25454.5	10340	10000	11732.3	32066.7	80000	24910	4979.16	3000	25638	103114	100000	25771	17923.3	15000	15152	8066.97	8000	14234.5	4304.71	4000	26419	20847.4	25000	19456	3100.31	4000	24145.5	16527.9	15000	13720.5	4864.54	5000	21312	4972.31	5000	20153.5	1967.6	2000	17107
	Standard 8		1	27005.5	OOR >	200000	25757	40765.2	50000	26188	OOR >	50000	13427	OOR >	400000	25655	7222.14	15000	26712	319592	500000	26941	55441.6	75000	20854	38855.5	40000	17124	17743.9	20000	27674	OOR >	125000	25394	45690.9	20000	25525	53482.4	75000	20988	26083.5	25000	25480	26309.1	25000	25524	10586.6	10000	24778
	S1	AVERAGE	1	18.8	7.91		16411.5	936.83		11.3	0.78		19.8	20.29		50	1		10.3	OOR <		764.8	100.45		346.5	2.86		5814	572.31		10.8	OOR <		42.3	0.6		32	OOR <		20.8	1.04		22.3	0.53		30.5	0		127
		Replicate 1	1	19	8.33		16111	893.23		11.5	0.84		18.5	16.76		51	1.02		11.5	OOR <		754.5	99.19		362	3.15		5699.5	555.75		10.5	OOR <		41	0.56		34	OOR <		24	1.65		21.5	0.51		30	OOR <		129.5
		Replicate 2	1	18.5	7.48		16712	983.32		11	0.73		21	23.41		49	0.98		9	OOR <		775	101.71		331	2.58		5928.5	589.17		11	0.06		43.5	0.64		30	OOR <		17.5	0.41		23	0.55		31	0.01		124.5
	S2	AVERAGE	1	16.8	4.37		15449.8	806.19		13.5	1.24		17.3	12.54		49.3	0.98		9.5	OOR <		807	105.63		246.5	1.32		4947.3	454.03		11.5	0.27		40.8	0.55		71.5	OOR <		20	0.89		24.3	0.59		30.5	0		79.5
		Replicate 1	1	18.5	7.48		15313.5	789.62		12	0.94		16.5	9.4		50.5	1.01		9	OOR <		843	110.04		264	1.54		4984	458.73		11	0.06		41.5	0.57		109	0.58		21	1.08		27	0.68		31	0.01		80
		Replicate 2	1	15	0.68		15586	823.2		15	1.52		18	15.18		48	0.96		10	OOR <		771	101.22		229	1.11		4910.5	449.35		12	0.47		40	0.52		34	OOR <		19	0.7		21.5	0.51		30	OOR <		79
	S3	AVERAGE	1	18	6.62		15392.5	799.17		12	0.94		20.5	22.2		51	1.02		10.5	OOR <		912	118.43		251	1.37		5014.3	462.62		12	0.47		38.3	0.46		35.3	OOR <		18	0.51		17.5	0.38		32.8	0.05		80
		Replicate 1	1	17	4.83		15504	812.91		12	0.94		20	20.94		55.5	1.11		11	OOR <		962	124.49		280	1.77		5097.5	473.42		12	0.47		39.5	0.51		37	OOR <		20	0.89		18	0.4		32	0.03		84
		Replicate 2	1	19	8.33		15281	785.73		12	0.94		21	23.41		46.5	0.93		10	OOR <		862	112.35		222	1.03		4931	451.96		12	0.47		37	0.42		33.5	OOR <		16	0.12		17	0.37		33.5	0.07		76
	S4	AVERAGE	1	17.5	5.74		14929.3	745.13		18.8	2.15		21	23.41		55.3	1.11		10.3	OOR <		838.5	109.49		233.5	1.16		5232.5	491.22		11	0.06		39	0.49		35.3	OOR <		23.5	1.56		16	0.34		31	0.01		71.3
		Replicate 1	1	16	2.91		15018.5	755.18		18	2.03		25	31.82		59.5	1.19		9.5	OOR <		849.5	110.83		261	1.5		5378	510.83		10	OOR <		36	0.39		37.5	OOR <		24	1.65		18	0.4		30.5	0		81.5
		Replicate 2	1	19	8.33		14840	735.24		19.5	2.27		17	11.57		51	1.02		11	OOR <		827.5	108.14		206	0.86		5087	472.05		12	0.47		42	0.59		33	OOR <		23	1.46		14	0.28		31.5	0.02		61
	S5	AVERAGE	1	18	6.62		14717	721.87		13.5	1.24		16.8	10.53		48.3	0.96		10.5	OOR <		810.3	106.03		261	1.5		5097.5	473.42		10.3	OOR <		36.5	0.41		34	OOR <		21.3	1.13		17	0.37		30.8	0.01		81
		Replicate 1	1	20	9.97		14849	736.23		12	0.94		15.5	2.82		46.5	0.93		10	OOR <		844.5	110.22		302	2.1		5241	492.36		9.5	OOR <		36	0.39		36.5	OOR <		24.5	1.75		17	0.37		29.5	OOR <		91
		Replicate 2	1	16	2.91		14585	707.86		15	1.52		18	15.18		50	1		11	OOR <		776	101.83		220	1.01		4954	454.89		11	0.06		37	0.42		31.5	OOR <		18	0.51		17	0.37		32	0.03		71
	S6	AVERAGE	1	21	11.57		13359.8	591.96		32.8	4.13		25.8	33.22		46.8	0.93		19.5	14.48		450.5	61.01		134.5	0.3		4189.5	362.54		17.5	2.45		43	0.62		304.5	13.07		26	2.03		5875	357.24		36.5	0.14		43.5
		Replicate 1	1	26	19.06		12177.5	499.86		54	6.65		31.5	42.8		43	0.85		28	26.12		198	27.32		68.5	0.04		3530	290.61		22	3.95		46	0.72		578	30.36		35	3.72		11688	1004.12		39	0.2		25
		Replicate 2	1	16	2.91		14542	703.36		11.5	0.84		20	20.94		50.5	1.01		11	OOR <		703	92.83		200.5	0.81		4849	441.58		13	0.86		40	0.52		31	OOR <		17	0.32		62	1.88		34	0.08		62
	S7	AVERAGE	1	16.5	3.89		14789.5	729.72		13	1.15		18.5	16.76		33.3	0.64		9.8	OOR <		4097.5	495.91		260	1.49		5728.5	559.92		10.8	OOR <		41	0.56		70	OOR <		20.5	0.99		16.5	0.35		29.5	OOR <		81.5
		Replicate 1	1	19	8.33		14982	751.05		15	1.52		18	15.18		37.5	0.74		8.5	OOR <		4257	515.32		305	2.15		5785	568.09		10.5	OOR <		41	0.56		73	OOR <		21	1.08		17	0.37		31.5	0.02		100.5
		Replicate 2	1	14	OOR <		14597	709.12		11	0.73		19	18.23		29	0.55		11	OOR <		3938	476.59		215	0.95		5672	551.82		11	0.06		41	0.56		67	OOR <		20	0.89		16	0.34		27.5	OOR <		62.5
	S8	AVERAGE	1	18.5	7.48		14576.8	706.99		12.5	1.05		20	20.94		37	0.73		10.5	OOR <		4205.3	509.01		223	1.04		5929.5	589.32		12	0.47		48.3	0.79		102.8	0.16		24.5	1.75		128.5	4.34		29.5	OOR <		86
		Replicate 1	1	19	8.33		14382.5	686.99		12	0.94		20	20.94		38	0.75		10	OOR <		4432	536.75		273	1.67		6014	601.97		12	0.47		49	0.82		133.5	2.19		31	2.97		239	8.75		30.5	0		94.5
		Replicate 2	1	18	6.62		14771	727.7		13	1.15		20	20.94		36	0.7		11	OOR <		3978.5	481.49		173	0.56		5845	576.84		12	0.47		47.5	0.77		72	OOR <		18	0.51		18	0.4		28.5	OOR <		77.5
	S9	AVERAGE	1	18	6.62		14984.5	751.33		13.3	1.19		18.8	17.5		29	0.55		10.8	OOR <		3931.5	475.81		218.5	0.99		5653.5	549.19		10.5	OOR <		49	0.82		61.8	OOR <		18.8	0.65		17	0.37		32.8	0.05		77
		Replicate 1	1	19	8.33		15169	772.51		14	1.34		17	11.57		28	0.53		11.5	OOR <		4061	491.48		210	0.9		5642	547.55		11	0.06		50.5	0.87		56.5	OOR <		19.5	0.8		16.5	0.35		31	0.01		83
		Replicate 2	1	17	4.83		14800	730.86		12.5	1.05		20.5	22.2		30	0.57		10	OOR <		3802	460.2		227	1.08		5665	550.82		10	OOR <		47.5	0.77		67	OOR <		18	0.51		17.5	0.38		34.5	0.09		71
	S10	AVERAGE	1	17.5	5.74		14951	747.56		17	1.86		21.5	24.58		32	0.62		9.5	OOR <		4436.8	537.33		204.5	0.85		6046.5	606.88		11.5	0.27		49.5	0.84		67	OOR <		18	0.51		18.3	0.41		32.5	0.04		68.3
		Replicate 1	1	17	4.83		14438	692.63		18	2.03		21.5	24.58		33	0.64		8	OOR <		4436	537.24		223	1.04		6301	646.25		11	0.06		48	0.79		62	OOR <		18	0.51		18.5	0.41		32	0.03		68.5
		Replicate 2	1	18	6.62		15464	807.94		16	1.69		21.5	24.58		31	0.59		11	OOR <		4437.5	537.42		186	0.67		5792	569.11		12	0.47		51	0.89		72	OOR <		18	0.51		18	0.4		33	0.05		68
	S11	AVERAGE	1	19.3	8.74		15448	805.97		14	1.34		19.3	18.93		32.8	0.63		9.5	OOR <		4570.3	553.77		209.5	0.9		5759.8	564.43		9.3	OOR <		49.5	0.84		68	OOR <		19.5	0.8		17	0.37		35	0.1		71.5
		Replicate 1	1	19.5	9.16		15193	775.32		13	1.15		17	11.57		35.5	0.69		10	OOR <		4655.5	564.31		226	1.07		5855	578.31		9	OOR <		51.5	0.9		74.5	OOR <		17	0.32		17	0.37		40	0.22		66.5
		Replicate 2	1	19	8.33		15703	838.17		15	1.52		21.5	24.58		30	0.57		9	OOR <		4485	543.26		193	0.74		5664.5	550.75		9.5	OOR <		47.5	0.77		61.5	OOR <		22	1.27		17	0.37		30	OOR <		76.5
	S12	AVERAGE	1	17.5	5.74		14658.8	715.65		14.5	1.43		18.8	17.5		25.8	0.47		9.3	OOR <		4365.3	528.56		159.5	0.46		5948.8	592.19		12.3	0.57		47	0.75		59.3	OOR <		17.5	0.41		16.5	0.35		26.5	OOR <		60
		Replicate 1	1	18	6.62		14382	686.94		14	1.34		18.5	16.76		26.5	0.49		11	OOR <		4211.5	509.77		131	0.28		5713.5	557.76		12	0.47		45	0.69		54.5	OOR <		17	0.32		16	0.34		26	OOR <		51
		Replicate 2	1	17	4.83		14935.5	745.82		15	1.52		19	18.23		25	0.45		7.5	OOR <		4519	547.45		188	0.69		6184	627.94		12.5	0.67		49	0.82		64	OOR <		18	0.51		17	0.37		27	OOR <		69
	S13	AVERAGE	1	14.8	OOR <		10337.5	384.33		11.3	0.78		20.8	22.81		37	0.73		10	OOR <		686	90.72		237.3	1.2		5281.5	497.78		11.8	0.37		38.3	0.46		33.5	OOR <		16.5	0.22		13.5	0.26		30.5	0		87.3
		Replicate 1	1	15	0.68		10269.5	380.57		11.5	0.84		21.5	24.58		35	0.68		13	OOR <		694	91.72		241	1.25		5404	514.38		11.5	0.27		40	0.52		35.5	OOR <		18	0.51		14	0.28		31	0.01		87.5
		Replicate 2	1	14.5	OOR <		10405.5	388.11		11	0.73		20	20.94		39	0.77		7	OOR <		678	89.73		233.5	1.16		5159	481.48		12	0.47		36.5	0.41		31.5	OOR <		15	OOR <		13	0.25		30	OOR <		87
	S14	AVERAGE	1	16.3	3.41		9999.8	366		12.8	1.1		18	15.18		36	0.7		8.5	OOR <		718.3	94.72		220.5	1.01		5106.5	474.59		9.5	OOR <		37	0.42		42.3	OOR <		16	0.12		16	0.34		32.5	0.04		76
		Replicate 1	1	17.5	5.74		9848.5	358.03		14.5	1.43		18	15.18		38	0.75		9	OOR <		719	94.81		249	1.35		5161	481.75		9	OOR <		36	0.39		47	OOR <		15	OOR <		18	0.4		31	0.01		73.5
		Replicate 2	1	15	0.68		10151	374.11		11	0.73		18	15.18		34	0.66		8	OOR <		717.5	94.62		192	0.73		5052	467.5		10	OOR <		38	0.46		37.5	OOR <		17	0.32		14	0.28		34	0.08		78.5
	S15	AVERAGE	1	16.5	3.89		9946.3	363.16		14.8	1.47		18.3	15.98		36	0.7		8	OOR <		763.8	100.33		214	0.94		5234.3	491.46		11.3	0.17		36.5	0.41		67	OOR <		17.8	0.46		28.5	0.73		28.5	OOR <		88.5
		Replicate 1	1	17	4.83		10365.5	385.88		15	1.52		19	18.23		41.5	0.82		8	OOR <		805.5	105.45		227	1.08		5562.5	536.33		11	0.06		35	0.36		71	OOR <		18	0.51		30	0.78		29	OOR <		106
		Replicate 2	1	16	2.91		9527	341.58		14.5	1.43		17.5	13.47		30.5	0.58		8	OOR <		722	95.18		201	0.81		4906	448.78		11.5	0.27		38	0.46		63	OOR <		17.5	0.41		27	0.68		28	OOR <		71
	S16	AVERAGE	1	17.5	5.74		9860.3	358.65		13.5	1.24		17.5	13.47		36	0.7		9	OOR <		682.5	90.29		202.3	0.82		5134	478.2		11.8	0.37		37.8	0.45		35.8	OOR <		18	0.51		17.8	0.39		29.5	OOR <		78
		Replicate 1	1	17	4.83		9798.5	355.43		13	1.15		18	15.18		38	0.75		7	OOR <		731	96.29		185.5	0.67		5342	505.94		12.5	0.67		38.5	0.47		39.5	OOR <		21	1.08		19	0.43		32	0.03		80
		Replicate 2	1	18	6.62		9922	361.88		14	1.34		17	11.57		34	0.66		11	OOR <		634	84.25		219	1		4926	451.32		11	0.06		37	0.42		32	OOR <		15	OOR <		16.5	0.35		27	OOR <		76
	S17	AVERAGE	1	18	6.62		9262.3	328.5		12	0.94		17.3	12.54		38	0.75		8.5	OOR <		811	106.12		198	0.78		5184	484.79		11	0.06		39	0.49		34	OOR <		18.3	0.56		16.5	0.35		29.5	OOR <		77
		Replicate 1	1	18	6.62		9201	325.53		13	1.15		16.5	9.4		40	0.79		8	OOR <		864	112.6		197	0.77		5402	514.11		12	0.47		36	0.39		35	OOR <		18	0.51		17	0.37		30	OOR <		74
		Replicate 2	1	18	6.62		9323.5	331.49		11	0.73		18	15.18		36	0.7		9	OOR <		758	99.62		199	0.79		4966	456.42		10	OOR <		42	0.59		33	OOR <		18.5	0.61		16	0.34		29	OOR <		80
	S18	AVERAGE	1	16	2.91		9281	329.41		13	1.15		17.8	14.34		35.3	0.69		9	OOR <		759.8	99.83		227.8	1.09		5228.3	490.66		10.5	OOR <		40	0.52		34	OOR <		17.3	0.36		14.8	0.3		31.5	0.02		74
		Replicate 1	1	17	4.83		9480	339.23		12	0.94		19	18.23		39.5	0.78		8	OOR <		830.5	108.51		260	1.49		5420.5	516.64		12	0.47		45	0.69		36.5	OOR <		19.5	0.8		12	0.22		31	0.01		85.5
		Replicate 2	1	15	0.68		9082	319.82		14	1.34		16.5	9.4		31	0.59		10	OOR <		689	91.1		195.5	0.76		5036	465.43		9	OOR <		35	0.36		31.5	OOR <		15	OOR <		17.5	0.38		32	0.03		62.5
	S19	AVERAGE	1	17	4.83		9705.5	350.64		12.8	1.1		17.8	14.34		26.5	0.49		11.5	OOR <		4000.5	484.15		202.5	0.83		6323.3	649.77		10.5	OOR <		44	0.65		81.5	OOR <		15.5	0.02		15.5	0.32		30.8	0.01		81.5
		Replicate 1	1	17	4.83		10248	379.39		14.5	1.43		18.5	16.76		29	0.55		11	OOR <		4277	517.77		233	1.15		6629.5	699.58		10	OOR <		45.5	0.7		86	OOR <		17	0.32		16	0.34		30	OOR <		94
		Replicate 2	1	17	4.83		9163	323.69		11	0.73		17	11.57		24	0.43		12	OOR <		3724	450.83		172	0.56		6017	602.42		11	0.06		42.5	0.6		77	OOR <		14	OOR <		15	0.31		31.5	0.02		69
	S20	AVERAGE	1	14.5	OOR <		10051.8	368.77		12.5	1.05		18	15.18		25	0.45		11	OOR <		4198.3	508.16		221.5	1.02		6183	627.79		10.3	OOR <		48.8	0.81		152.3	3.39		16.8	0.27		24.5	0.6		31	0.01		86
		Replicate 1	1	14	OOR <		10311.5	382.89		13	1.15		18.5	16.76		28	0.53		12	OOR <		4385.5	531.04		254	1.41		6372	657.53		11	0.06		52	0.92		157.5	3.73		17.5	0.41		27	0.68		33	0.05		96
		Replicate 2	1	15	0.68		9792	355.09		12	0.94		17.5	13.47		22	0.38		10	OOR <		4011	485.42		189	0.7		5994	598.96		9.5	OOR <		45.5	0.7		147	3.06		16	0.12		22	0.52		29	OOR <		76
	S21	AVERAGE	1	17	4.83		9757.3	353.3		11.5	0.84		18.3	15.98		21.5	0.37		9	OOR <		4150.3	502.32		223	1.04		6344	653.06		9	OOR <		44	0.65		72.3	OOR <		14.8	OOR <		13.3	0.25		29.5	OOR <		77.5
		Replicate 1	1	16	2.91		10008.5	366.46		10	0.49		18	15.18		23	0.41		10	OOR <		4214	510.08		235.5	1.18		6438	668.13		9	OOR <		45	0.69		70.5	OOR <		17	0.32		13	0.25		31	0.01		80
		Replicate 2	1	18	6.62		9506	340.53		13	1.15		18.5	16.76		20	0.33		8	OOR <		4086.5	494.57		210.5	0.91		6250	638.22		9	OOR <		43	0.62		74	OOR <		12.5	OOR <		13.5	0.26		28	OOR <		75
	S22	AVERAGE	1	16.5	3.89		9971	364.47		11.8	0.89		17.5	13.47		27.8	0.52		7.3	OOR <		4153.8	502.74		186	0.67		6377.5	658.41		11	0.06		46.3	0.73		71.5	OOR <		15.5	0.02		15	0.31		32.3	0.04		70.3
		Replicate 1	1	18	6.62		10248	379.39		12	0.94		16.5	9.4		27.5	0.51		6.5	OOR <		4236.5	512.82		207	0.87		6435	667.65		10	OOR <		47.5	0.77		70	OOR <		14	OOR <		15	0.31		32	0.03		76.5
		Replicate 2	1	15	0.68		9694	350.05		11.5	0.84		18.5	16.76		28	0.53		8	OOR <		4071	492.69		165	0.5		6320	649.25		12	0.47		45	0.69		73	OOR <		17	0.32		15	0.31		32.5	0.04		64
	S23	AVERAGE	1	18.5	7.48		10584	398.21		14	1.34		19	18.23		24.5	0.44		10.5	OOR <		4584.5	555.53		198	0.78		6917	748.78		11	0.06		45.3	0.7		81.8	OOR <		17.3	0.36		15	0.31		26.8	OOR <		73
		Replicate 1	1	18.5	7.48		10768	408.86		14	1.34		20	20.94		23	0.41		10	OOR <		4655	564.25		219	1		7187	797.28		13	0.86		49.5	0.84		79.5	OOR <		19.5	0.8		16	0.34		27.5	OOR <		75
		Replicate 2	1	18.5	7.48		10400	387.81		14	1.34		18	15.18		26	0.48		11	OOR <		4514	546.83		177	0.6		6647	702.51		9	OOR <		41	0.56		84	OOR <		15	OOR <		14	0.28		26	OOR <		71
	S24	AVERAGE	1	17.3	5.29		9867	359		12.3	1		19.5	19.62		25.5	0.47		9.5	OOR <		4426.3	536.04		195.8	0.76		6676.3	707.42		11.5	0.27		45.5	0.7		68	OOR <		18.5	0.61		16.5	0.35		31	0.01		81.5
		Replicate 1	1	16.5	3.89		9603	345.41		11	0.73		17	11.57		26	0.48		11	OOR <		4505	545.73		202.5	0.83		6743	718.71		11	0.06		48	0.79		70	OOR <		18	0.51		16	0.34		33	0.05		87
		Replicate 2	1	18	6.62		10131	373.03		13.5	1.24		22	25.7		25	0.45		8	OOR <		4347.5	526.39		189	0.7		6609.5	696.25		12	0.47		43	0.62		66	OOR <		19	0.7		17	0.37		29	OOR <		76
	S25	AVERAGE	1	17.5	5.74		14364.3	685.14		14.3	1.38		19.5	19.62		45	0.9		10	OOR <		1082	138.94		181	0.63		6423.5	665.79		11.5	0.27		39	0.49		47.3	OOR <		15.5	0.02		17	0.37		27	OOR <		63
		Replicate 1	1	19	8.33		14373.5	686.08		16.5	1.78		19	18.23		48	0.96		9.5	OOR <		1094	140.38		196	0.76		6495	677.39		12	0.47		39	0.49		49.5	OOR <		15	OOR <		17	0.37		26.5	OOR <		68
		Replicate 2	1	16	2.91		14355	684.21		12	0.94		20	20.94		42	0.83		10.5	OOR <		1070	137.5		166	0.51		6352	654.34		11	0.06		39	0.49		45	OOR <		16	0.12		17	0.37		27.5	OOR <		58
	S26	AVERAGE	1	18	6.62		14206.8	669.46		12.8	1.1		18.5	16.76		43.3	0.86		11.3	OOR <		971.3	125.61		200	0.8		5949.8	592.34		10	OOR <		34	0.33		36.5	OOR <		15.5	0.02		13.8	0.27		29	OOR <		53.5
		Replicate 1	1	19	8.33		14414	690.18		11.5	0.84		17	11.57		44.5	0.89		13.5	2.11		1033	133.06		206	0.86		6096	614.41		12	0.47		32	0.26		40	OOR <		16	0.12		15.5	0.32		32	0.03		55
		Replicate 2	1	17	4.83		13999.5	649.47		14	1.34		20	20.94		42	0.83		9	OOR <		909.5	118.13		194	0.75		5803.5	570.78		8	OOR <		36	0.39		33	OOR <		15	OOR <		12	0.22		26	OOR <		52
	S27	AVERAGE	1	17.5	5.74		14556.8	704.9		14	1.34		17.8	14.34		47.8	0.95		11.5	OOR <		1046.3	134.65		171.5	0.55		6366.8	656.69		12	0.47		37.8	0.45		40.5	OOR <		17	0.32		13	0.25		29.5	OOR <		56.8
		Replicate 1	1	16	2.91		14428	691.61		14	1.34		18.5	16.76		49.5	0.99		10	OOR <		1075.5	138.16		198	0.78		6436.5	667.89		12	0.47		38.5	0.47		40	OOR <		18	0.51		13	0.25		28	OOR <		58
		Replicate 2	1	19	8.33		14685.5	718.5		14	1.34		17	11.57		46	0.92		13	OOR <		1017	131.13		145	0.36		6297	645.61		12	0.47		37	0.42		41	OOR <		16	0.12		13	0.25		31	0.01		55.5
	S28	AVERAGE	1	17.5	5.74		14655	715.25		19.8	2.31		19	18.23		72.8	1.45		10	OOR <		1212.3	154.52		184.8	0.66		6963.8	757.01		9	OOR <		37	0.42		62.3	OOR <		17.5	0.41		17	0.37		31.5	0.02		62.3
		Replicate 1	1	18	6.62		14978	750.59		19	2.19		19	18.23		78.5	1.56		9	OOR <		1243	158.18		196.5	0.77		7004	764.15		10	OOR <		36	0.39		61	OOR <		17	0.32		17.5	0.38		33	0.05		71.5
		Replicate 2	1	17	4.83		14332	681.9		20.5	2.42		19	18.23		67	1.34		11	OOR <		1181.5	150.85		173	0.56		6923.5	749.92		8	OOR <		38	0.46		63.5	OOR <		18	0.51		16.5	0.35		30	OOR <		53
	S29	AVERAGE	1	17.8	6.18		14359.3	684.64		16.5	1.78		19	18.23		52	1.04		12.3	OOR <		924.5	119.95		174.3	0.57		5889.5	583.39		10.3	OOR <		38.5	0.47		39.3	OOR <		15	OOR <		15.5	0.32		27.8	OOR <		55
		Replicate 1	1	17.5	5.74		14620	711.54		17	1.86		21	23.41		54	1.08		11	OOR <		934	121.1		198	0.78		5874	581.11		9.5	OOR <		38	0.46		37.5	OOR <		13	OOR <		14	0.28		26.5	OOR <		51
		Replicate 2	1	18	6.62		14098.5	658.93		16	1.69		17	11.57		50	1		13.5	2.11		915	118.8		150.5	0.4		5905	585.69		11	0.06		39	0.49		41	OOR <		17	0.32		17	0.37		29	OOR <		59
	S30	AVERAGE	1	18.8	7.91		14193.3	668.14		16.8	1.82		17	11.57		56	1.12		8.5	OOR <		1023	131.85		176	0.59		6050.5	607.48		10.5	OOR <		33.5	0.31		44.8	OOR <		17.5	0.41		18.3	0.41		32.8	0.05		61
		Replicate 1	1	19	8.33		13797.5	630.65		17	1.86		16.5	9.4		59	1.18		8	OOR <		1035	133.3		202	0.82		6018	602.57		11	0.06		34	0.33		45	OOR <		15	OOR <		19	0.43		32.5	0.04		68
		Replicate 2	1	18.5	7.48		14589	708.28		16.5	1.78		17.5	13.47		53	1.06		9	OOR <		1011	130.41		150	0.39		6083	612.42		10	OOR <		33	0.29		44.5	OOR <		20	0.89		17.5	0.38		33	0.05		54
	S31	AVERAGE	1	19.3	8.74		14598	709.22		17.5	1.95		21.8	25.14		40.5	0.8		9.5	OOR <		6607.3	816.77		192.3	0.73		8581	1090.17		11	0.06		51.3	0.89		178	5.04		18.5	0.61		16.3	0.34		31.5	0.02		61.8
		Replicate 1	1	18.5	7.48		14546	703.78		17	1.86		23	27.85		42	0.83		8	OOR <		6588	814.16		193	0.74		8585	1091.13		10	OOR <		51.5	0.9		184	5.43		18	0.51		16.5	0.35		31	0.01		68
		Replicate 2	1	20	9.97		14650	714.72		18	2.03		20.5	22.2		39	0.77		11	OOR <		6626.5	819.38		191.5	0.72		8577	1089.21		12	0.47		51	0.89		172	4.66		19	0.7		16	0.34		32	0.03		55.5
	S32	AVERAGE	1	16	2.91		14053.8	654.64		16.8	1.82		20.5	22.2		37.8	0.74		10	OOR <		6404	789.34		200.8	0.81		8483.8	1067.06		10.8	OOR <		49.3	0.83		260.5	10.29		20.5	0.99		18	0.4		33.3	0.06		82
		Replicate 1	1	15	0.68		14077.5	656.91		18	2.03		23	27.85		38	0.75		11	OOR <		6493	801.31		227.5	1.09		8532.5	1078.59		10.5	OOR <		49	0.82		286.5	11.93		21	1.08		18	0.4		35.5	0.11		81
		Replicate 2	1	17	4.83		14030	652.37		15.5	1.61		18	15.18		37.5	0.74		9	OOR <		6315	777.42		174	0.57		8435	1055.65		11	0.06		49.5	0.84		234.5	8.64		20	0.89		18	0.4		31	0.01		83
	S33	AVERAGE	1	16.8	4.37		14061.3	655.35		14.5	1.43		17.3	12.54		29.8	0.57		8.5	OOR <		5622.8	686.53		201.3	0.81		8054	970.15		11.5	0.27		47.3	0.76		153	3.44		18.3	0.56		19	0.43		32.5	0.04		63
		Replicate 1	1	17	4.83		14224	671.16		17	1.86		18.5	16.76		30.5	0.58		7	OOR <		5756	703.79		191.5	0.72		8032	965.41		10	OOR <		45	0.69		158	3.76		18	0.51		21.5	0.51		33	0.05		64
		Replicate 2	1	16.5	3.89		13898.5	639.98		12	0.94		16	6.76		29	0.55		10	OOR <		5489.5	669.39		211	0.91		8076	974.92		13	0.86		49.5	0.84		148	3.12		18.5	0.61		16.5	0.35		32	0.03		62
	S34	AVERAGE	1	18.5	7.48		14874.8	739.07		16.5	1.78		17.8	14.34		36.3	0.71		10.3	OOR <		6219.8	764.72		223.3	1.04		8156.3	992.47		9	OOR <		45.3	0.7		147.3	3.07		16.5	0.22		17.5	0.38		28.5	OOR <		65.3
		Replicate 1	1	17	4.83		14614.5	710.96		16	1.69		20	20.94		40	0.79		11.5	OOR <		6524.5	805.56		243	1.27		8099.5	980.03		9	OOR <		45	0.69		143.5	2.83		14	OOR <		17	0.37		30	OOR <		76
		Replicate 2	1	20	9.97		15135	768.55		17	1.86		15.5	2.82		32.5	0.63		9	OOR <		5915	724.52		203.5	0.84		8213	1005.05		9	OOR <		45.5	0.7		151	3.31		19	0.7		18	0.4		27	OOR <		54.5
	S35	AVERAGE	1	17.5	5.74		14448	693.66		15.3	1.56		22.8	27.33		32.5	0.63		10.8	OOR <		6142	754.41		181.8	0.64		8203.5	1002.94		11	0.06		51.8	0.91		145.3	2.94		16.5	0.22		16.8	0.36		34.8	0.09		64.5
		Replicate 1	1	18	6.62		14926	744.76		14	1.34		22.5	26.79		33	0.64		10.5	OOR <		6232	766.35		178.5	0.61		8370	1040.6		9	OOR <		46.5	0.74		147.5	3.09		17	0.32		18.5	0.41		34.5	0.09		66.5
		Replicate 2	1	17	4.83		13970	646.68		16.5	1.78		23	27.85		32	0.62		11	OOR <		6052	742.52		185	0.66		8037	966.48		13	0.86		57	1.09		143	2.8		16	0.12		15	0.31		35	0.1		62.5
	S36	AVERAGE	1	19.5	9.16		14982.8	751.13		13.8	1.29		18	15.18		30.3	0.58		13	OOR <		5494.5	670.03		182	0.64		7516	859.63		10.8	OOR <		47	0.75		129	1.89		16.3	0.17		17	0.37		29	OOR <		63
		Replicate 1	1	21	11.57		15159	771.34		13	1.15		17	11.57		30.5	0.58		14	3.7		5487	669.07		164	0.49		7738	903.88		10.5	OOR <		47	0.75		134.5	2.25		16.5	0.22		17	0.37		28	OOR <		65
		Replicate 2	1	18	6.62		14806.5	731.57		14.5	1.43		19	18.23		30	0.57		12	OOR <		5502	670.99		200	0.8		7294	817.15		11	0.06		47	0.75		123.5	1.54		16	0.12		17	0.37		30	OOR <		61
[truncated: 98 more columns]
